# Supplementary material for: TarKG: a comprehensive biomedical knowledge graph for target discovery
Source: Bioinformatics. 2024 Oct 11;40(10):btae598. doi: 10.1093/bioinformatics/btae598 (PMC11513019; doi:10.1093/bioinformatics/btae598)
Supplement: btae598_Supplementary_Data [file btae598_supplementary_data.zip]

Archive with 5 entries (5 files):
- AutoFileRenameNote.txt
- Supplementary Materials for Online.docx
- Figure S2. The mechanism sample graph of data tracing and knowledge graph reconstruction in TarKG.tif
- 9.tif
- Figure S1. Pipeline for TarKG construction, web server and applications.tif
