# Supplementary material for: TarKG: a comprehensive biomedical knowledge graph for target discovery
Source: Bioinformatics. 2024 Oct 11;40(10):btae598. doi: 10.1093/bioinformatics/btae598 (PMC11513019; doi:10.1093/bioinformatics/btae598)
Supplement: btae598_Supplementary_Data [file btae598_supplementary_data.zip › AutoFileRenameNote.txt]

From: Figure S3. Graphical illustration of partial existing paths between BAD and AD in TarKG, with a path length of 6.tif
To: 9.tif
Error: Could not find a part of the path '\\chenasprod\kglinw2\Journals\OUP\CBIO\Vol00000\240612\FreshMss\Disk\bioinf-2024-1641-20241008033606\bioinf-2024-1641-20241008033606\suppl_data\Figure S3. Graphical illustration of partial existing paths between BAD and AD in TarKG, with a path length of 6.tif.tmp'.
